# Supplementary material for: Direct Detection of Antibacterial-Producing Soil Isolates Utilizing a Novel High-Throughput Screening Assay
Source: Microorganisms. 2022 Nov 11;10(11):2235. doi: 10.3390/microorganisms10112235 (PMC9698797; doi:10.3390/microorganisms10112235)
Supplement: Supplementary file 1 [file microorganisms-10-02235-s001.zip]

Archive with 1 entries (1 files):
- microorganisms-1994224-supplementary.pdf
